# Supplementary material for: Liparisnapoensis (Orchidaceae), a new species from Guangxi, China
Source: PhytoKeys. 2019 Mar 15;119:31–7. doi: 10.3897/phytokeys.119.32041 (PMC6430743; doi:10.3897/phytokeys.119.32041)
Supplement: XML Treatment for Liparis napoensis [file phytokeys.119.32041-treatment1.xml]

<!DOCTYPE tp:taxon-treatment
  PUBLIC "-//TaxonX//DTD Taxonomic Treatment Publishing DTD v0 20100105//EN" "tax-treatment-NSO.dtd">
<tp:taxon-treatment xmlns:tp="http://www.plazi.org/taxpub"><tp:treatment-meta><kwd-group><label>Taxon classification</label><kwd><named-content xmlns:xlink="http://www.w3.org/1999/xlink" content-type="kingdom">Plantae</named-content></kwd><kwd><named-content xmlns:xlink="http://www.w3.org/1999/xlink" content-type="order">Asparagales</named-content></kwd><kwd><named-content xmlns:xlink="http://www.w3.org/1999/xlink" content-type="family">Orchidaceae</named-content></kwd></kwd-group><mixed-citation publication-type="journal"><person-group><name><surname>Li</surname><given-names>Lin</given-names></name><name><surname>Chung</surname><given-names>Shih-Wen</given-names></name><name><surname>Li</surname><given-names>Bo</given-names></name><name><surname>Zeng</surname><given-names>Song-Jun</given-names></name><name><surname>Yan</surname><given-names>Hai-Fei</given-names></name><name><surname>Li</surname><given-names>Shi-Jin</given-names></name></person-group><article-title><italic><tp:taxon-name><tp:taxon-name-part taxon-name-part-type="genus" reg="Liparis">Liparis</tp:taxon-name-part><tp:taxon-name-part taxon-name-part-type="species" reg="napoensis">napoensis</tp:taxon-name-part></tp:taxon-name></italic> (<tp:taxon-name><tp:taxon-name-part taxon-name-part-type="family">Orchidaceae</tp:taxon-name-part></tp:taxon-name>), a new species from Guangxi, China</article-title><source>PhytoKeys</source><day>15</day><month>3</month><year>2019</year><volume>119</volume><fpage>31</fpage><lpage>37</lpage><pub-id pub-id-type="doi">10.3897/phytokeys.119.32041</pub-id></mixed-citation></tp:treatment-meta><tp:nomenclature><tp:taxon-name>
            <tp:taxon-name-part taxon-name-part-type="genus" reg="Liparis">Liparis</tp:taxon-name-part>
            <tp:taxon-name-part taxon-name-part-type="species" reg="napoensis">napoensis</tp:taxon-name-part>
            <object-id xmlns:xlink="http://www.w3.org/1999/xlink" content-type="ipni" xlink:type="simple">urn:lsid:ipni.org:names:60478421-2</object-id>
          </tp:taxon-name><tp:taxon-authority>L.Li, H.F.Yan &amp; S.J.Li</tp:taxon-authority><tp:taxon-status xmlns:xlink="http://www.w3.org/1999/xlink" xlink:type="simple">sp. nov.</tp:taxon-status><xref ref-type="fig" rid="F1">Figures 1</xref><xref ref-type="fig" rid="F2">, 2</xref></tp:nomenclature><tp:treatment-sec sec-type="material" id="SECID0ENLAC"><title>Type.</title><p>CHINA. Guangxi Zhuang Autonomous Region, Baise City, Napo County, Yongning Village, Jinlongyan Cave, lithophytic on moss in monsoon evergreen broad-leaved forest, alt. 830 m, 31 May 2012, L. Li 1001, (holotype, IBSC!).</p></tp:treatment-sec><tp:treatment-sec sec-type="diagnosis" id="SECID0ESLAC"><title>Diagnosis.</title><p><italic><tp:taxon-name><tp:taxon-name-part taxon-name-part-type="genus" reg="Liparis">Liparis</tp:taxon-name-part><tp:taxon-name-part taxon-name-part-type="species" reg="napoensis">napoensis</tp:taxon-name-part></tp:taxon-name></italic> differs from its closest allies: <italic><tp:taxon-name><tp:taxon-name-part taxon-name-part-type="genus" reg="Liparis">L.</tp:taxon-name-part><tp:taxon-name-part taxon-name-part-type="species" reg="viridiflora">viridiflora</tp:taxon-name-part></tp:taxon-name></italic> and <italic><tp:taxon-name><tp:taxon-name-part taxon-name-part-type="genus" reg="Liparis">L.</tp:taxon-name-part><tp:taxon-name-part taxon-name-part-type="species" reg="somae">somae</tp:taxon-name-part></tp:taxon-name></italic> in the clustered ovoid-cylindrical or narrowly pyriform pseudobulbs, narrowly oblong-falcate petals; a flabellate-quadrate lip with a distinctly concave base, an emarginate apex and erose margins; a conspicuously arcuate column with a pair of wedge-shaped wings.</p></tp:treatment-sec><tp:treatment-sec sec-type="description" id="SECID0EZMAC"><title>Description.</title><p>Lithophytic herbs. Pseudobulbs clustered, ovoid-cylindrical or narrowly pyriform, 5–10 cm × 5–8 mm, attenuate toward apex, base covered with 3–4 fibrous remnant sheaths. Leaves 2, terminal, blade oblanceolate or oblong-spatulate, thin coriaceous, base contracted into a very short petiole less than 1 cm or subsessile, apex acute and minutely apiculate, 7–12× 1.5–2 cm. Inflorescence terminal, often recurved, 15–20 cm, densely racemose, pedunculate; rachis 10–15 cm with densely arranged numerous flowers; floral bracts linear-lanceolate, 3.5–4 mm, membranous, greenish-white. Flowers resupinate, spreading, 4–4.5 mm across, white, tinged with pale yellow in the centre; pedicel and ovary 3.5–4 mm, pale yellow or greenish-yellow. Dorsal sepal ovate-oblong, margins often revolute, apex obtuse, 2.5–3 × 0.8–1 mm, translucent white, becoming yellowish towards the base. Lateral sepals obliquely ovate-elliptic, margins often revolute, 2.5–3 × 0.8–1 mm, translucent white, becoming yellowish towards the base. Petals narrowly oblong-falcate, margins revolute, 2–2.5 × 0.3–0.5 mm, translucent white, becoming yellowish towards the base. Lip nearly flabellate-quadrate, 2–2.5 × 1.5–2 mm, base shallowly concave and distinctly recurved from the middle, indistinctly divided into hypochile and epichile; hypochile ecallose, adaxially slightly thickened and fleshy towards the margins on each side; epichile emarginate, apical margins inconspicuously erose, translucent white, furnished with pale yellow at base. Column terete, conspicuously incurved or arcuate above the middle, apex with 2 short, wedge-shaped wings, with the base slightly dilated, 1.0–1.5 mm long, greenish-white, tinged with pale yellow at base. Stigma concave, subelliptic. Rostellum approximately truncate, apex obtuse, yellowish. Anther terminal, 2-celled, persistent, compressed ovoid, ca. 0.5 mm long. Pollinia 4, hard, waxy, yellow, ca. 0.3 mm. Capsule obovoid-ellipsoid, ridged, 4–6 × 2–3 mm; fruiting pedicel 3–5 mm.</p><fig id="F1" position="float" orientation="portrait"><label>Figure 1.</label><caption><p><italic><tp:taxon-name><tp:taxon-name-part taxon-name-part-type="genus" reg="Liparis">Liparis</tp:taxon-name-part><tp:taxon-name-part taxon-name-part-type="species" reg="napoensis">napoensis</tp:taxon-name-part></tp:taxon-name></italic><bold>A</bold> Habit in bloom <bold>B</bold> Flower, lateral view <bold>C</bold> Flower, front view <bold>D</bold> Column, ventral view <bold>E</bold> Column, lateral view <bold>F, G</bold> Lip <bold>H</bold> Dorsal sepal <bold>I</bold> Petal <bold>J</bold> Lateral sepal. Line drawing by Yun-Xiao Liu. Scale bars: 2.5 cm (<bold>A</bold>), 2 mm (<bold>B, C</bold>), 1 mm (<bold>D–I</bold>).</p></caption><graphic xmlns:xlink="http://www.w3.org/1999/xlink" xlink:href="phytokeys-119-031-g001.jpg" position="float" orientation="portrait" xlink:type="simple" id="oo_274874.jpg"/></fig><fig id="F2" position="float" orientation="portrait"><label>Figure 2.</label><caption><p><italic><tp:taxon-name><tp:taxon-name-part taxon-name-part-type="genus" reg="Liparis">Liparis</tp:taxon-name-part><tp:taxon-name-part taxon-name-part-type="species" reg="napoensis">napoensis</tp:taxon-name-part></tp:taxon-name></italic><bold>A</bold> Habitat <bold>B</bold> A plant in bloom <bold>C</bold> Inflorescence <bold>D</bold> Column, lateral view, showing bract <bold>E</bold> Flower, frontal view <bold>F</bold> Flower, lateral view <bold>G</bold> Column, ventral view, showing bract <bold>H, I </bold>Lip. Scale bars: 5 cm (<bold>A–C</bold>), 2 mm (<bold>D–G</bold>), 1 mm (<bold>H, I</bold>).</p></caption><graphic xmlns:xlink="http://www.w3.org/1999/xlink" xlink:href="phytokeys-119-031-g002.jpg" position="float" orientation="portrait" xlink:type="simple" id="oo_274875.jpg"/></fig></tp:treatment-sec><tp:treatment-sec sec-type="distribution" id="SECID0E3PAC"><title>Distribution and habitat.</title><p>Endemic to Guangxi in China. Lithophytes in rocks crevices where soil or organic matter has accumulated at elevations from ca. 650 m to 900 m in karst limestone forest.</p></tp:treatment-sec><tp:treatment-sec sec-type="etymology" id="SECID0ECAAE"><title>Etymology.</title><p>The epithet “napoensis” is derived from the type locality: Napo County, Guangxi, located at China’s southwest border, where the species was discovered.</p></tp:treatment-sec><tp:treatment-sec sec-type="phenology" id="SECID0ERAAE"><title>Phenology.</title><p>Flowering and fruiting in January–February.</p></tp:treatment-sec><tp:treatment-sec sec-type="conservation status" id="SECID0EWAAE"><title>Conservation status.</title><p>Based on careful field investigations in the past years, this species is rare and only known from the type locality. Plants grow in sparsely scattered <!--PageBreak  --><!--PageBreak  --><!--PageBreak  -->groups and the known population of two colonies consists of only a few dozen individuals (density less than one plant per 20 m<sup>2</sup>). In addition, the location is not in a protected area and accessible to casual hikers. According to the guidelines for using the IUCN Red List Categories and Criteria (<xref ref-type="bibr" rid="B8">IUCN 2017</xref>), the species is categorised as Critically Endangered [CR B2ab(iii)] due to its rarity and the threat of disturbance.</p></tp:treatment-sec><tp:treatment-sec sec-type="Taxonomic notes" id="SECID0EGBAE"><title>Taxonomic notes.</title><p>The new species in its general appearance has some superficial similarity with <italic><tp:taxon-name><tp:taxon-name-part taxon-name-part-type="genus" reg="Liparis">Liparis</tp:taxon-name-part><tp:taxon-name-part taxon-name-part-type="species" reg="viridiflora">viridiflora</tp:taxon-name-part></tp:taxon-name></italic>, but the latter differs in longer petioles, narrowly linear petals, ovate-oblong lip with a mucronate tipped apex and a column with rounded wings. It also superficially resembles <italic><tp:taxon-name><tp:taxon-name-part taxon-name-part-type="genus" reg="Liparis">L.</tp:taxon-name-part><tp:taxon-name-part taxon-name-part-type="species" reg="somae">somae</tp:taxon-name-part></tp:taxon-name></italic>, but is characterised by having ovoid-cylindrical or narrowly pyriform pseudobulbs, a flabellate-quadrate lip with a distinctly concave base and an emarginate apex. A detailed morphological comparison between <italic>L. <tp:taxon-name><tp:taxon-name-part taxon-name-part-type="genus" reg="Liparis"/><tp:taxon-name-part taxon-name-part-type="species" reg="napoensis">napoensis</tp:taxon-name-part></tp:taxon-name></italic> and its closely related taxa <italic><tp:taxon-name><tp:taxon-name-part taxon-name-part-type="genus" reg="Liparis">L.</tp:taxon-name-part><tp:taxon-name-part taxon-name-part-type="species" reg="viridiflora">viridiflora</tp:taxon-name-part></tp:taxon-name></italic> and <italic><tp:taxon-name><tp:taxon-name-part taxon-name-part-type="genus" reg="Liparis">L.</tp:taxon-name-part><tp:taxon-name-part taxon-name-part-type="species" reg="somae">somae</tp:taxon-name-part></tp:taxon-name></italic> is presented in Table <xref ref-type="table" rid="T1">1</xref>.</p><table-wrap id="T1" position="float" orientation="portrait"><label>Table 1.</label><caption><p>Comparison of the diagnostic characters of <italic><tp:taxon-name><tp:taxon-name-part taxon-name-part-type="genus" reg="Liparis">L.</tp:taxon-name-part><tp:taxon-name-part taxon-name-part-type="species" reg="napoensis">napoensis</tp:taxon-name-part></tp:taxon-name></italic> and its allies.</p></caption><table id="TID0EHOAE" rules="all"><tbody><tr><th rowspan="1" colspan="1">Characters</th><th rowspan="1" colspan="1">
                    <italic><tp:taxon-name>
                        <tp:taxon-name-part taxon-name-part-type="genus" reg="Liparis">L.</tp:taxon-name-part>
                        <tp:taxon-name-part taxon-name-part-type="species" reg="napoensis">napoensis</tp:taxon-name-part>
                      </tp:taxon-name></italic>
                  </th><th rowspan="1" colspan="1">
                    <italic><tp:taxon-name>
                        <tp:taxon-name-part taxon-name-part-type="genus" reg="Liparis">L.</tp:taxon-name-part>
                        <tp:taxon-name-part taxon-name-part-type="species" reg="somae">somae</tp:taxon-name-part>
                      </tp:taxon-name></italic>
                  </th><th rowspan="1" colspan="1">
                    <italic><tp:taxon-name>
                        <tp:taxon-name-part taxon-name-part-type="genus" reg="Liparis">L.</tp:taxon-name-part>
                        <tp:taxon-name-part taxon-name-part-type="species" reg="viridiflora">viridiflora</tp:taxon-name-part>
                      </tp:taxon-name></italic>
                  </th></tr><tr><td rowspan="1" colspan="1">Growth habit</td><td rowspan="1" colspan="1">lithophytes</td><td rowspan="1" colspan="1">epiphytes</td><td rowspan="1" colspan="1">epiphytes or lithophytes</td></tr><tr><td rowspan="1" colspan="1">Pseudobulbs</td><td rowspan="1" colspan="1">ovoid-cylindrical or narrowly pyriform</td><td rowspan="1" colspan="1">ovoid or clavate</td><td rowspan="1" colspan="1">elongate-cylindrical</td></tr><tr><td rowspan="1" colspan="1">Leaves</td><td rowspan="1" colspan="1">oblanceolate or oblong-spatulate, apex acute and minutely apiculate</td><td rowspan="1" colspan="1">oblanceolate or spatulate, apex acute</td><td rowspan="1" colspan="1">linear-oblanceolate, apex acuminate and apiculate</td></tr><tr><td rowspan="1" colspan="1">Petiole</td><td rowspan="1" colspan="1">less than 1 cm or subsessile</td><td rowspan="1" colspan="1">2–3 cm</td><td rowspan="1" colspan="1">1–4 cm</td></tr><tr><td rowspan="1" colspan="1">Dorsal sepal</td><td rowspan="1" colspan="1">ovate-oblong</td><td rowspan="1" colspan="1">lanceolate</td><td rowspan="1" colspan="1">elliptic-oblong</td></tr><tr><td rowspan="1" colspan="1">Lateral sepals</td><td rowspan="1" colspan="1">obliquely ovate-elliptic</td><td rowspan="1" colspan="1">obliquely ovate</td><td rowspan="1" colspan="1">ovate-elliptic</td></tr><tr><td rowspan="1" colspan="1">Petals</td><td rowspan="1" colspan="1">narrowly oblong-falcate</td><td rowspan="1" colspan="1">linear</td><td rowspan="1" colspan="1">narrowly linear</td></tr><tr><td rowspan="1" colspan="1">Lip</td><td rowspan="1" colspan="1">flabellate-quadrate, base concave, slightly thickened on each side, apex emarginate, apical margin inconspicuously erose</td><td rowspan="1" colspan="1">ovate, base slightly contracted, apex acute, apical margin slightly crisped-denticulate</td><td rowspan="1" colspan="1">ovate-oblong, base contracted, apex subacute or mucronate, apical margin slightly undulate</td></tr><tr><td rowspan="1" colspan="1">Column</td><td rowspan="1" colspan="1">conspicuously arcuate, apex with 2 wedge-shaped wings</td><td rowspan="1" colspan="1">slightly arcuate, apex with 2 obtusely dentate wings</td><td rowspan="1" colspan="1">slightly arcuate, apex with rounded wings</td></tr></tbody></table></table-wrap></tp:treatment-sec><ref-list><ref id="B8"><mixed-citation xmlns:xlink="http://www.w3.org/1999/xlink" xlink:type="simple"><institution xlink:type="simple">IUCN</institution> (<year>2017</year>) Guidelines for Using the IUCN Red List Categories and Criteria. version 13. Prepared by the Standards and Petitions Subcommittee of the IUCN Species Survival Commission. <ext-link xlink:type="simple" ext-link-type="uri" xlink:href="http://cmsdocs.s3.amazonaws.com/RedListGuidelines.pdf">http://cmsdocs.s3.amazonaws.com/RedListGuidelines.pdf</ext-link> [Accessed 29 November 2018]</mixed-citation></ref></ref-list></tp:taxon-treatment>
